# Supplementary material for: The genome of Hibiscus hamabo reveals its adaptation to saline and waterlogged habitat
Source: Hortic Res. 2022 Mar 23;9:uhac067. doi: 10.1093/hr/uhac067 (PMC9039499; doi:10.1093/hr/uhac067)
Supplement: Web_Material_uhac067 [file web_material_uhac067.zip]

Archive with 1 entries (1 files):
- supplementary_information.docx
